# Supplementary material for: On the limits of observing motion in time-resolved X-ray scattering
Source: Philos Trans A Math Phys Eng Sci. 2019 Apr 1;377(2145):20170477. doi: 10.1098/rsta.2017.0477 (PMC6452050; doi:10.1098/rsta.2017.0477)
Supplement: phil-trans-data [file rsta20170477supp1.zip]

Archive with 1 entries (1 files):
- rsta20170477_si_001.h5
